# Supplementary material for: Intensified continental chemical weathering and carbon-cycle perturbations linked to volcanism during the Triassic–Jurassic transition
Source: Nat Commun. 2022 Jan 13;13:299. doi: 10.1038/s41467-022-27965-x (PMC8758789; doi:10.1038/s41467-022-27965-x)
Supplement: Supplementary file 4 — Supplementary Data 1 [file 41467_2022_27965_MOESM4_ESM.xlsx]

## Sheet: Haojiagou database
Haojiagou section		Note: "-" represents no data
Samples	Depth		δ13Corg		Hg	TOC	TS	Al		Hg/TOC	Hg/TS	Hg/Al		Al/Si	Al/Ti	WIP	CIA		δ199Hg	δ200Hg	δ201Hg	δ202Hg	Δ199Hg	Δ200Hg	Δ201Hg		Chlorite	Illite	Smectite	I/S	Kaolinite
	m		‰		ppb	%	%	%		ppb/%	ppb/%	ppb/%							‰	‰	‰	‰	‰	‰	‰		%	%	%	%	%
XJH—J1b—78	466.1		-24.5311		-	-	-	9.57706		-	-	-		0.342723	16.8019	46.9365	74.2194		-	-	-	-	-	-	-		14.8824	10.3855	47.1654	9.37021	18.1965
XJH—J1b—77	451.1		-25.0281		41.47	0.264642	0.043885	10.4559		156.702	944.97	4.33014		0.395088	18.3437	43.9858	75.9672		-	-	-	-	-	-	-		-	-	-	-	-
XJH—J1b—76	436.1		-25.1327		87.83	1.66738	0.0570798	10.5035		52.6754	1538.72	8.40006		0.424511	20.8403	42.7497	78.9339		-	-	-	-	-	-	-		8.14532	14.2607	37.5455	21.748	18.3005
XJH—J1b—75	426.1		-24.0268		74.12	0.336012	0.0517041	10.1647		220.587	1433.54	7.05668		0.380463	19.4726	37.9599	80.6433		-0.409081	-0.61032	-0.971234	-1.09815	-0.132347	-0.0586089	-0.145424		-	-	-	-	-
XJH—J1b—74	411.1		-25.137		28.22	1.53624	0.0660718	8.93647		18.3695	427.111	2.77627		0.297077	14.3213	42.6852	69.9392		-	-	-	-	-	-	-		6.38387	7.55914	48.3151	14.1663	23.5756
XJH—J1b—73	386.1		-24.4952		23.11	0.146477	0.0511177	8.49176		157.772	452.094	2.58603		0.275707	14.7426	49.836	64.4482		-	-	-	-	-	-	-		-	-	-	-	-
XJH—J1b—72	366.1		-23.9898		24.03	0.39244	0.0606961	9.86824		61.2322	395.907	2.8298		0.371117	16.6132	39.7913	79.111		-	-	-	-	-	-	-		-	-	-	-	-
XJH—J1b—71	346.1		-24.7277		35.19	0.551304	0.0382161	10.0271		63.8305	920.816	3.56599		0.346166	15.0556	42.2421	73.4795		-	-	-	-	-	-	-		2.65936	10.1819	21.5516	12.8007	52.8064
XJH—J1b—70	316.1		-25.8741		98.62	4.71074	0.0874767	9.52412		20.9351	1127.39	9.83539		0.342775	14.975	41.1782	70.6297		-	-	-	-	-	-	-		-	-	-	-	-
XJH—J1b—69	296.1		-25.8151		51.71	1.52057	0.071252	10.3235		34.0069	725.734	5.42937		0.371047	17.0355	42.2033	73.5034		-	-	-	-	-	-	-		2.91306	7.41003	36.751	34.7797	18.1462
XJH—J1b—68	275.1		-26.6676		100.91	14.9716	0.430542	6.39529		6.74009	234.379	9.77476		0.280422	14.4038	47.5376	55.1946		-0.221887	-0.0715575	-0.317203	-0.259572	-0.156475	0.0588515	-0.122005		-	-	-	-	-
XJH—J1b—67	255.1		-24.0532		47.58	0.510408	0.075748	9.39176		93.2195	628.135	7.43985		0.332538	16.1371	46.5935	71.3809		-	-	-	-	-	-	-		3.35726	7.73044	66.4162	5.16184	17.3343
XJH—J1b—66	246.1				41.86	0.517978	0.0432985	9.35471		80.8142	966.776	4.4571		0.327065	15.5912	49.4796	67.4048		-	-	-	-	-	-	-		-	-	-	-	-
XJH—J1b—65	239.1		-24.436		34.6	0.490256	0.0431031	9.38118		70.5754	802.727	3.69867		0.329064	15.4805	54.2018	64.2083		-	-	-	-	-	-	-		-	-	-	-	-
XJH—J1b—64	226.1		-24.3038		59.92	0.530561	0.066756	9.47647		112.937	897.597	6.38726		0.331484	15.4844	53.0334	65.1923		-0.279054	-0.347378	-0.606924	-0.698086	-0.103137	0.00334056	-0.0819626		-	-	-	-	-
XJH—J1b—63	222.1		-24.4148		39.84	0.551107	0.0726203	9.33353		72.2908	548.607	4.2041		0.330149	15.713	53.1241	65.0977		-	-	-	-	-	-	-		-	-	-	-	-
XJH—J1b—62	218.1		-24.4225		32	0.520436	0.0631396	9.23294		61.4869	506.813	3.4285		0.325838	15.5437	52.4268	65.2843		-	-	-	-	-	-	-		-	-	-	-	-
XJH—J1b—61	212.1		-24.3112		40.17	0.626801	0.0598165	9.46588		64.0874	671.554	4.35073		0.331981	17.5294	46.6582	70.3899		-	-	-	-	-	-	-		-	-	-	-	-
XJH—J1b—60	204.6		-24.4882		16.27	32.1685	0.0682485	6.19941		0.505774	238.394	1.7188		0.388207	20.2595	-	-		-	-	-	-	-	-	-		-	-	-	-	-
XJH—J1b—59	192.1		-23.7157		15.94	3.69923	0.0619668	7.36941		4.30901	257.235	2.57121		0.224695	18.8959	21.0401	83.9278		-	-	-	-	-	-	-		5.69107	25.8533	0	9.56626	58.8894
XJH—J1b—58	187.1		-24.8338		83.72	19.8664	0.100183	11.52		4.21415	835.672	11.3605		0.687241	43.6364	-	-		-0.744403	-1.05912	-1.72279	-2.03475	-0.231645	-0.0368582	-0.192656		-	-	-	-	-
XJH—J1b—57	180.1		-23.5062		68.9	10.5913	0.193426	7.16824		6.50535	356.208	5.9809		0.236098	13.8919	10.6471	91.2376		-	-	-	-	-	-	-		-	-	-	-	-
XJH—J1b—56	173.1		-24.1171		57.27	20.0592	0.0819056	5.38941		2.85505	699.22	7.98941		0.21013	8.63688	-	-		-	-	-	-	-	-	-		4.65567	6.28924	0	21.4939	67.5612
XJH—J1b—55	167.1		-25.6889		3.1	0.0938829	0.0930479	10.2388		33.0199	33.3162	0.575202		0.33248	20.5599	35.6037	80.4365		-	-	-	-	-	-	-		-	-	-	-	-
XJH—J1b—54	163.1		-25.3135		9.81	0.114036	0.0357726	10.0112		86.0256	274.232	0.958118		0.320044	22.2471	38.3259	78.5984		-	-	-	-	-	-	-		3.95205	21.7742	0	30.4056	43.8682
XJH—J1b—53	160.1		-26.1172		13.35	0.108531	0.0365545	8.92588		123.007	365.208	1.33351		0.290815	19.8353	42.8572	75.0414		-	-	-	-	-	-	-		-	-	-	-	-
XJH—J1b—52	144.1		-26.2868		11.52	0.16024	0.0337201	10.9641		71.8922	341.636	1.29063		0.37376	21.7542	30.596	84.0329		-	-	-	-	-	-	-		-	-	-	-	-
XJH—J1b—51	142.1		-26.3779		10.44	0.157881	0.0443737	9.55059		66.1259	235.275	0.952197		0.296216	18.2961	22.7857	86.0343		-	-	-	-	-	-	-		7.77566	22.7727	0	15.1592	54.2924
XJH—J1b—50	139.1		-26.2006		2.64	0.0944728	0.0437872	9.66706		27.9446	60.2915	0.276423		0.319136	21.4824	34.1123	82.325		-	-	-	-	-	-	-		-	-	-	-	-
XJH—J1b—49	135.1		-26.2831		4.25	0.107646	0.0446669	9.80471		39.4813	95.1488	0.439637		0.329622	21.2223	31.1268	83.0816		-	-	-	-	-	-	-		-	-	-	-	-
XJH—J1b—48	134.1		-27.1546		23.85	13.8197	0.0370432	7.51235		1.7258	643.843	2.43251		0.303219	10.7014	18.5036	85.6464		-	-	-	-	-	-	-		1.14164	2.30744	0	51.425	45.1259
XJH—J1b—47	133.1		-26.9735		7.85	0.119836	0.0375319	10.1171		65.5063	209.155	1.04495		0.330277	22.4824	39.9067	79.0395		-	-	-	-	-	-	-		-	-	-	-	-
XJH—J1b—46	131.1		-26.1657		13.2	0.101944	0.0534634	9.51882		129.483	246.898	1.30473		0.309475	20.3394	35.9	79.4762		-0.361362	-0.419252	-0.841236	-0.7705	-0.167196	-0.0321526	-0.26182		-	-	-	-	-
XJH—J1b—45	126.6		-26.098		8.56	0.296874	0.0792666	8.31706		28.8337	107.99	0.899271		0.246096	15.9331	23.6825	83.4232		-	-	-	-	-	-	-		-	-	-	-	-
XJH—J1b—44	124.5		-25.1835		12.49	0.253631	0.114257	9.47118		49.2447	109.315	1.50173		0.293923	18.5709	25.5932	82.6818		-	-	-	-	-	-	-		-	-	-	-	-
XJH—J1b—43	122.8		-25.5254		35.75	9.48641	0.128527	10.5882		3.76855	278.151	3.77461		0.42729	23.5294	18.3477	87.3226		-	-	-	-	-	-	-		-	-	-	-	-
XJH—J1b—42	118.6		-25.9093		56.84	31.7335	0.167428	7.76647		1.79117	339.49	5.36822		0.61118	31.571	-	-		-	-	-	-	-	-	-		-	-	-	-	-
XJH—J1b—41	114.2		-24.6998		38.05	4.67569	0.154037	8.06824		8.13783	247.018	4.89927		0.25258	14.9412	15.1659	87.0155		-0.636564	-0.695292	-1.29377	-1.36206	-0.293323	-0.0109905	-0.269493		-	-	-	-	-
XJH—J1b—40	110.6		-25.5271		17.27	31.6332	0.111325	7.05706		0.545946	155.131	2.14049		0.449934	21.0032	-	-		-	-	-	-	-	-	-		-	-	-	-	-
XJH—J1b—39	106.6		-25.8714		57.14	9.98927	0.146902	11.9647		5.72014	388.966	8.09686		0.548186	29.3253	20.7256	87.7015		-0.672443	-0.705994	-1.16487	-1.28112	-0.349602	-0.0623617	-0.201467		-	-	-	-	-
XJH—J1b—38	104.1		-25.3106		14.58	6.65331	0.0680266	11.6947		2.19139	214.328	1.21858		0.45333	25.6463	18.1631	90.5382		-	-	-	-	-	-	-		7.91512	16.7881	0	29.5153	45.7815
XJH—J1b—37	100.6		-24.7844		77.64	11.7333	0.11934	12.4571		6.61705	650.58	6.6389		0.613789	35.7961	20.7306	89.1425		-	-	-	-	-	-	-		2.06791	8.74217	0	28.7136	60.4763
XJH—J1b—36	98.6		-24.8739		81.46	5.82151	0.0620645	11.4882		13.9929	1312.51	6.53926		0.428879	20.1548	12.6777	93.189		-	-	-	-	-	-	-		4.70413	12.7201	0	27.8525	54.7232
XJH—J1b—35	97.4		-24.2703		45.26	5.49149	0.0598165	11.3506		8.24184	756.648	3.93968		0.439434	25.2235	24.1723	84.166		-	-	-	-	-	-	-		4.20952	10.9698	0	43.0889	41.7318
XJH—J1b—34	96.7		-25.2818		30.46	2.15131	0.0804395	9.45		14.1588	378.67	2.68356		0.299025	16.5789	18.7587	86.9143		-	-	-	-	-	-	-		-	-	-	-	-
XJH—J1b—33	95.7		-24.3683		25.12	2.47297	0.0875745	5.69647		10.1578	286.842	2.6582		0.157567	15.3131	17.3173	82.7111		-	-	-	-	-	-	-		-	-	-	-	-
XJH—J1b—32	91.4		-24.1357		99.48	1.93391	0.048381	9.41824		51.4397	2056.18	17.4634		0.292789	14.5343	13.9538	89.9036		-	-	-	-	-	-	-		1.1471	12.856	0	44.9938	41.0031
XJH—J1b—31	89.4		-24.8282		51.36	0.744503	0.0546363	8.79882		68.9856	940.034	5.45325		0.2671	18.5629	20.4792	87.3439		-	-	-	-	-	-	-		-	-	-	-	-
XJH—J1b—30	84.2		-25.049		55.67	21.0291	0.114648	9.54		2.64728	485.572	6.32698		0.552659	30	-	-		-	-	-	-	-	-	-		-	-	-	-	-
XJH—J1b—29	81.9		-24.3144		9.41	1.71064	0.0446669	9.39706		5.50086	210.671	0.986373		0.294998	17.2107	19.535	86.2092		-0.501814	-0.373813	-0.80006	-0.72691	-0.318633	-0.00861303	-0.253423		1.84894	14.5437	0	33.6773	49.9301
XJH—J1b—28	81.3		-24.382		10.49	0.760894	0.09901	9.22235		13.7864	105.949	1.11631		0.28521	18.7446	21.9184	82.8089		-	-	-	-	-	-	-		-	-	-	-	-
XJH—J1b—27-1	79.7		-24.8726		25.87	0.280233	0.0328404	7.86176		92.3159	787.749	2.80514		0.223846	17.0168	13.3353	87.967		-	-	-	-	-	-	-		-	-	-	-	-
XJH—J1b—27	79.5		-24.6601		19.46	0.508989	0.0786802	9.42353		38.2327	247.33	2.47527		0.291011	16.5325	18.402	87.6571		-	-	-	-	-	-	-		2.95274	28.3196	0	14.9344	53.7933
XJH—J1b—25	77.1		-24.5988		22.48	0.879892	0.0603052	10.1382		25.5486	372.771	-		0.328616	17.9756	19.1793	88.8287		-	-	-	-	-	-	-		-	-	-	-	-
XJH—J1b—24	73.7		-25.9996		33.44	2.4425	0.182773	9.60882		13.6909	182.96	3.2984		0.312828	19.7712	18.8003	88.7894		-	-	-	-	-	-	-		3.21438	10.7915	0	24.3895	61.6047
XJH—J1b—23	72.9		-25.0439		15.13	1.94752	0.179156	8.03647		7.76885	84.4514	1.57459		0.244131	15.5746	22.6245	81.6679		-	-	-	-	-	-	-		-	-	-	-	-
XJH—J1b—22	71.3		-25.7568		10.11	3.04459	0.126377	8.31176		3.32064	79.9987	1.25801		0.260584	17.9908	25.5576	80.679		-	-	-	-	-	-	-		-	-	-	-	-
XJH—J1b—21	64.3		-26.4762		5.17	0.115241	0.0485765	9.20647		44.8626	106.43	0.62201		0.279159	21.3113	25.8607	84.9596		-	-	-	-	-	-	-		-	-	-	-	-
XJH—J1b—20	62.9		-25.369		10.75	0.143873	0.0312766	8.17941		74.7185	343.707	1.16766		0.23782	17.4774	19.7283	86.9414		-	-	-	-	-	-	-		-	-	-	-	-
XJH—J1b—19	52.6		-25.3939		5.76	0.111586	0.0478923	9.31235		51.6195	120.27	0.704207		0.307001	20.6941	30.447	83.5057		-	-	-	-	-	-	-		3.73768	19.9835	0	11.2429	65.0359
XJH—J1b—18	49.9				62.4	0.0829531	0.0531702	-		752.232	1173.59	6.70078		-	-	-	-		-0.409939	-0.497379	-0.956802	-0.97518	-0.164194	-0.00744881	-0.223466		-	-	-	-	-
XJH—J1b—17	48		-25.1771		23.43	0.131994	0.0432008	9		177.508	542.351	-		0.284324	20.5479	38.5354	78.4859		-	-	-	-	-	-	-		-	-	-	-	-
XJH—J1b—16	46.5		-26.8342		16.54	0.110367	0.0520951	8.59235		149.863	317.496	1.83778		0.267192	23.0977	36.4794	79.2869		-	-	-	-	-	-	-		-	-	-	-	-
XJH—J1b—15	45		-26.1731		24.06	0.0875222	0.0403664	8.54471		274.902	596.041	2.80016		0.252066	21.9095	22.6284	85.7732		-0.413869	-0.264538	-0.493887	-0.26328	-0.347523	-0.132266	-0.2959		-	-	-	-	-
XJH—J1b—14	44		-25.0069		10.97	0.0818363	0.0403664	8.31176		134.048	271.761	1.28384		0.242128	18.2276	21.5475	86.0487		-	-	-	-	-	-	-		2.1065	24.8644	0	14.0416	58.9874
XJH—J1b—13	42.6		-24.9995		6.76	0.196671	0.0462307	9		34.3721	146.223	0.813305		0.269919	18.5185	20.7817	87.4356		-	-	-	-	-	-	-		0	19.2	0	21.1	59.7
XJH—J1b—12	39.3		-25.4274		15.74	0.857047	0.0381183	9.43941		18.3654	412.924	1.74889		0.292471	18.0832	19.3302	88.2988		-	-	-	-	-	-	-		0	8	0	35.4	56.6
XJH—J1b—11	38.5		-25.5472		10.31	1.93645	0.0562979	6.57529		5.32417	183.133	1.09223		0.184447	15.0121	17.2564	84.1261		-	-	-	-	-	-	-		-	-	-	-	-
XJH—J1b—10	33.9		-24.6706		41.58	2.28765	0.0477945	8.30647		18.1759	869.974	6.32367		0.250769	12.8186	17.0846	88.049		-	-	-	-	-	-	-		-	-	-	-	-
XJH—J1b—9	33.3		-24.2636		75.66	6.32722	0.089236	9.10059		11.9579	847.864	9.10856		0.307445	15.3209	14.9764	88.8024		-0.530002	-0.461424	-1.00796	-0.861691	-0.312856	-0.0285104	-0.359963		-	-	-	-	-
XJH—J1b—8	31.9		-24.9072		17.82	2.58541	0.0687108	8.30118		6.89254	259.348	1.95812		0.250151	17.2941	18.328	86.4828		-	-	-	-	-	-	-		5.08553	25.023	0	16.1315	53.76
XJH—J1b—7	30.3		-25.0609		57.44	2.6944	0.0878677	7.49118		21.3183	653.71	6.9195		0.221934	16.0068	23.3423	79.2589		-	-	-	-	-	-	-		-	-	-	-	-
XJH—J1b—6	29.1		-25.008		28.42	2.586	0.0751616	6.46412		10.99	378.119	3.7938		0.188741	15.8434	26.8112	74.082		-	-	-	-	-	-	-		-	-	-	-	-
XJH—J1b—5	14.1		-24.2287		36.69	0.0973709	0.0469149	8.21118		376.806	782.054	5.67595		0.250932	18.747	37.1083	76.9163		-0.512424	-0.621724	-1.196	-1.21897	-0.205242	-0.00931101	-0.279333		0	16	0	44.2	39.8
XJH—J1b—4	11.2		-24.5184		27.29	0.751074	0.0528874	8.54471		36.3346	516.002	3.32352		0.259019	18.495	30.5672	80.1017		-	-	-	-	-	-	-		6.84282	18.1327	0	28.1029	46.9216
XJH—J1b—3	7.6		-24.5544		17.13	0.513227	0.106084	8.58176		33.377	161.476	2.00475		0.260585	19.8652	32.4734	78.6969		-	-	-	-	-	-	-		0	8.4	0	43.4	48.2
XJH—J1b—2	5.9		-24.3049		24.21	1.32959	0.0792666	8.79353		18.2087	305.425	2.8211		0.276173	19.8052	34.3334	78.0728		-	-	-	-	-	-	-		0	18.6	0	28.2	53.2
XJH—J1b—1	4.9		-23.7904		15.15	0.70448	0.0955685	8.57118		21.5052	158.525	1.72286		0.268207	18.5523	31.8651	80.2297		-	-	-	-	-	-	-		4.56061	13.3877	0	38.741	43.3107
HJG-1	-0.5		-24.3746		16.77	1.59922	0.0543307	5.72824		10.4864	308.665	1.95656		0.156706	11.7865	18.145	81.8524		-	-	-	-	-	-	-		0	9.9	0	35	55.1
HJG-2	-2		-24.2713		14.71	5.48133	0.069284	9.00529		2.68365	212.315	2.56798		0.304082	20.0118	22.5827	82.5787		-	-	-	-	-	-	-		-	-	-	-	-
HJG-3	-3.11		-24.8864		26.17	2.13514	0.0594159	9.02647		12.2568	440.454	2.90607		0.286046	19.5378	31.5458	78.6323		-	-	-	-	-	-	-		-	-	-	-	-
HJG-4	-4.41		-23.3797		48.55	7.35793	0.0734389	10.1276		6.59833	661.094	5.37862		0.38609	22.2098	28.6217	81.6574		-	-	-	-	-	-	-		0	7.68252	0	41.4834	50.8341
HJG-5	-6.01		-23.9602		-	0.638708	0.0677658	9.16941		-	-	-		0.287767	18.1933	32.4065	80.8599		-	-	-	-	-	-	-		0	17.8	0	51.8	30.4
HJG-6	-8.01		-23.8819		-	0.656569	0.0928936	8.35941		-	-	-		0.253045	16.9907	29.8496	79.2591		-	-	-	-	-	-	-		-	-	-	-	-
HJG-7	-13.01		-24.2369		60.02	6.84875	0.140334	7.85647		8.76365	427.695	7.17993		0.263381	13.9299	29.5618	75.5697		-	-	-	-	-	-	-		-	-	-	-	-
HJG-8	-15.01		-23.6942		36.83	2.14894	0.102628	8.56588		17.1387	358.871	4.68786		0.269418	19.5568	34.1727	76.525		-	-	-	-	-	-	-		-	-	-	-	-
HJG-9	-16.01		-23.8227		-	0.687947	0.0494785	8.01529		-	-	-		0.238253	20.2406	30.3719	78.2668		-	-	-	-	-	-	-		3.69706	2.87687	0	39.8661	53.56
HJG-10	-17.31		-23.7286		68.64	1.87507	0.0537766	9.55588		36.6066	1276.39	8.56363		0.309599	18.3063	31.8447	80.4552		-0.568724	-0.426448	-0.97345	-0.958224	-0.327252	0.0549636	-0.252866		-	-	-	-	-
HJG-11	-19.61		-24.6685		49.05	2.49664	0.118312	8.46529		19.6464	414.58	5.13296		0.266567	18.3231	32.2663	79.479		-	-	-	-	-	-	-		0	25.4	0	29.7	44.9
HJG-12	-21.01		-24.1753		33.69	16.3418	0.178248	8.07882		2.06158	189.007	3.97978		0.358644	22.8215	-	-		-	-	-	-	-	-	-		-	-	-	-	-
HJG-13	-23.01		-24.5428		-	13.2888	0.152799	8.31706		-	-	-		0.338055	17.7715	21.931	82.5643		-	-	-	-	-	-	-		2.49032	40.6714	0	13.1589	43.6794
HJG-14	-24.51		-24.7029		27.95	41.958	0.224991	4.72235		0.666142	124.227	3.36056		0.3577	17.11	-	-		-	-	-	-	-	-	-		-	-	-	-	-
HJG-15	-29.51		-23.7995		17.68	1.48715	0.0561756	9.23824		11.8885	314.728	3.7439		0.291249	20.8068	32.8697	79.4496		-	-	-	-	-	-	-		0	10.7	0	48.6	40.7
HJG-16	-39.51		-23.8712		29.03	5.95449	0.0648174	8.83059		4.87531	447.874	3.14238		0.301894	17.9484	26.968	83.4479		-	-	-	-	-	-	-		4.53919	14.1332	0	27.8451	53.4825
HJG-17	-44.51		-24.1014		11.94	36.7475	0.212526	4.79118		0.32492	56.1813	1.35212		0.334424	21.0139	-	-		-	-	-	-	-	-	-		-	-	-	-	-
HJG-18	-47.51		-24.4536		18.39	56.3106	0.257711	2.56235		0.326582	71.3589	3.83831		0.427962	21.3529	-	-		-	-	-	-	-	-	-		-	-	-	-	-
HJG-19	-49.01		-23.7804		33.07	17.3563	0.112599	8.28529		1.90536	293.696	12.9061		0.370419	21.2443	26.6073	81.2349		-	-	-	-	-	-	-		-	-	-	-	-
HJG-20	-52.01				61.47	12.4789	0.0901626	8.83588		4.92593	681.768	7.41917		0.338894	18.1808	20.0203	85.9173		-	-	-	-	-	-	-		2.03054	13.0962	0	37.8619	47.0114
HJG-21	-56.01		-24.5549		43.78	18.7725	0.170353	7.12059		2.33214	256.995	4.9548		0.307381	17.9813	-	-		-	-	-	-	-	-	-		-	-	-	-	-
HJG-22	-62.01		-24.4112		16.8	35.7296	0.210864	3.09176		0.470198	79.6721	2.35936		0.173844	7.69096	-	-		-	-	-	-	-	-	-		0	0	0	35.6121	64.3879
HJG-23	-67.01		-24.0128		20.8	4.7216	0.0768668	8.89941		4.40528	270.598	6.72755		0.296951	21.4962	29.5053	80.7117		-	-	-	-	-	-	-		0	5.1	0	48.1	46.8
HJG-24	-70.01		-24.0669		57.93	2.51765	0.0534951	9.64059		23.0095	1082.9	6.50942		0.321882	21.1416	32.1434	81.1066		-	-	-	-	-	-	-		0	13.1	0	44.4	42.5
HJG-25	-76.01		-23.4374		63.57	3.9722	0.0606624	9.07941		16.0037	1047.93	6.594		0.301035	21.0172	34.3441	77.8427		-	-	-	-	-	-	-		4.28615	9.10843	0	45.4692	41.1362
HJG-26	-77.51		-24.3516		21.2	38.1471	0.30352	4.39941		0.555743	69.8472	2.33495		0.330088	19.2957	-	-		-	-	-	-	-	-	-		-	-	-	-	-
HJG-27	-80.51		-24.1515		10.59	53.8016	0.167627	1.09059		0.196834	63.176	2.40714		0.561773	18.1765	-	-		-0.355468	-0.0754532	-0.434038	-0.209979	-0.302554	0.03004	-0.276134		-	-	-	-	-
HJG-28	-85.51		-24.5959		45.4	2.85362	0.092093	9.76765		15.9096	492.98	41.6289		0.329565	21.4203	36.1561	78.4294		-	-	-	-	-	-	-		3.31217	21.1738	0	45.6998	29.8142
HJG-29	-95.51		-24.2562		17.62	2.75112	0.0513215	8.61882		6.40466	343.326	1.80391		0.273897	18.6555	34.0753	77.1143		-	-	-	-	-	-	-		0	10.8	0	45.8	43.4
HJG-30	-96.51		-24.5872		54.3	27.6344	0.140118	7.07294		1.96494	387.531	6.30016		0.446825	29.4706	-	-		-	-	-	-	-	-	-		-	-	-	-	-
HJG-31	-101.51		-23.893		50.05	7.13779	0.198363	9.99529		7.01197	252.316	7.07626		0.374842	20.5664	27.4254	82.363		-	-	-	-	-	-	-		0	16.9	0	51.6	31.5
HJG-32	-104.51		-24.0087		40.25	5.68556	0.101214	9.02118		7.07934	397.671	4.0269		0.320369	21.479	34.3234	79.4025		-	-	-	-	-	-	-		4.27554	39.095	0	41.0949	15.5345
HJG-33	-107.51		-24.8291		26.18	46.9224	0.199462	4.45765		0.557943	131.253	2.90206		0.521403	25.6187	-	-		-	-	-	-	-	-	-		-	-	-	-	-
HJG-34	-117.51		-23.7935		10.26	3.24921	0.0829717	9.24882		3.15769	123.657	2.30166		0.310204	19.7624	32.5222	80.8973		-	-	-	-	-	-	-		0	10.5	0	52	37.5
HJG-35	-122.51		-23.5646		37.57	43.5984	0.142096	4.33059		0.861729	264.399	4.06214		0.551714	30.0735	-	-		-	-	-	-	-	-	-		-	-	-	-	-
HJG-36	-127.51		-23.7001		37.94	12.0137	0.0586846	7.53353		3.15807	646.507	8.76093		0.283763	19.0241	29.4155	77.8351		-	-	-	-	-	-	-		0	14	0	50	36
HJG-37	-132.51		-23.3947		21.01	1.85616	0.0423101	7.71882		11.3191	496.572	2.78887		0.234748	17.3847	33.8064	74.9957		-	-	-	-	-	-	-		3.83341	16.0624	0	30.9179	49.1862
HJG-38	-136.51		-23.0541		35.37	46.744	0.219792	3.63176		0.756675	160.925	4.5823		0.472804	31.8576	-	-		-	-	-	-	-	-	-		-	-	-	-	-
HJG-39	-140.51		-24.0325		21.04	3.14425	0.0823123	8.20059		6.69157	255.612	5.79333		0.265168	18.2235	34.4681	77.0084		-	-	-	-	-	-	-		-	-	-	-	-
HJG-40	-143.51		-23.8606		82.29	3.75775	0.049783	8.14765		21.8987	1652.97	10.0346		0.261758	18.6019	34.6131	76.2074		-0.558678	-0.539881	-1.02189	-1.13591	-0.272429	0.0307995	-0.16769		-	-	-	-	-
HJG-41	-147.51		-24.525		61.89	26.9258	0.101445	7.89882		2.29854	610.085	7.59606		0.502108	32.109	-	-		-	-	-	-	-	-	-		1.95819	30.352	0	56.1084	11.5814
HJG-42	-155.51		-24.3625		28.58	3.79422	0.0468158	9.65118		7.53252	610.478	3.61826		0.329317	19.8584	30.7359	83.2232		-	-	-	-	-	-	-		0	19.4	0	42.7	37.9
HJG-43	-160.51		-24.0721		-	9.10642	0.0903347	11.5412		-	-	-		0.497808	41.8159	28.7	85.9041		-	-	-	-	-	-	-		3.18386	2.77081	0	79.4797	14.5656
HJG-44	-166.51		-23.901		50.43	33.0263	0.272872	7.18941		1.52696	184.812	4.36957		0.645137	46.086	-	-		-	-	-	-	-	-	-		-	-	-	-	-
HJG-45	-172.51		-24.3308		-	8.85112	0.145613	8.20588		-	-	-		0.298693	20.1125	28.0958	81.7819		-	-	-	-	-	-	-		-	-	-	-	-

## Sheet: Qilixia databate
Qilixia section		Note: "-" represents no data
Samples	Depth	δ13Corg		Hg	Hg-repeated	TOC	Al	Hg/TOC	Hg/Al		Al/Ti	Al/Si	WIP	CIA		δ199Hg	δ200Hg	δ201Hg	δ202Hg	Δ199Hg	Δ200Hg	Δ201Hg		Chlorite	Illite	Smectite	I/S	Kaolinite
	m	‰		ppb	ppb	%	ppb/%	ppb/%	ppb/%							‰	‰	‰	‰	‰	‰	‰		%	%	%	%	%
							10.8476	-	-		15.8591	0.379138	33.5791	83.0065		-	-	-	-	-	-	-		-	-	-	-	-
SXQ-5-1	1	-25.8418		66.1044		0.273852	7.72941	241.387	8.55232		16.9505	0.258515	33.7773	79.2469		-	-	-	-	-	-	-		-	-	-	-	-
SXQ-5-2	1.4	-26.9447		180.585		8.7455	8.60824	20.6489	20.9782		21.4135	0.394994	37.1603	79.1254		-	-	-	-	-	-	-		-	-	-	-	-
SXQ-5-3	1.9	-27.2024		114.842		2.39882	8.93118	47.8742	12.8585		23.6275	0.314102	42.2917	77.3661		-	-	-	-	-	-	-		0	56	0	44	0
SXQ-5-4	2.4	-26.2623		8.27789		9.67448	8.97353	0.855643	0.922479		21.0646	0.312311	40.646	78.1624		-	-	-	-	-	-	-		-	-	-	-	-
SXQ-5-5	8	-26.1541		1.03125	0.849653	0.20908	7.23176	4.9323	0.1426		21.1455	0.246998	38.9125	74.7189		-	-	-	-	-	-	-		-	-	-	-	-
SXQ-5-6	10.5	-26.2239		12.0705		0.381924	5.05588	31.6044	2.38742		17.5551	0.23259	28.8329	71.386		-	-	-	-	-	-	-		-	-	-	-	-
SXQ-7-1	27.5	-25.6649		24.5684		0.383756	6.09353	64.0209	4.03188		18.4652	0.265344	35.3154	74.7083		-	-	-	-	-	-	-		-	-	-	-	-
SXQ-7-2	29.8	-26.1157		23.9926		0.316424	5.82353	75.824	4.11993		19.0311	0.294316	32.405	75.7341		-	-	-	-	-	-	-		-	-	-	-	-
SXQ-7-3	31.5	-25.7872		17.5836		0.351126	6.84529	50.0778	2.56871		19.337	0.286998	40.1578	73.3296		-	-	-	-	-	-	-		4	47	0	44	5
SXQ-7-4	33.3	-24.4164		17.6569		0.447898	8.47588	39.4217	2.08319		20.4731	0.279511	44.9252	72.601		-	-	-	-	-	-	-		-	-	-	-	-
SXQ-7-5	34.3	-25.1079		8.38439		3.02444	8.32765	2.77221	1.00681		20.4109	0.274496	42.7236	74.2586		-	-	-	-	-	-	-		-	-	-	-	-
SXQ-7-6	35.3	-24.659		4.60247		0.606749	9.06882	7.58546	0.507505		21.5924	0.306662	43.7156	75.0294		-	-	-	-	-	-	-		-	-	-	-	-
SXQ-8-1	35.82	-24.5994		1.8113		0.798297	10.1806	2.26895	0.177917		20.1996	0.374259	48.3621	75.3855		-	-	-	-	-	-	-		-	-	-	-	-
SXQ-8-2	49.62	-25.215		7.13145		1.05586	9.45	6.7542	0.754651		18.75	0.384396	45.37	77.2511		-	-	-	-	-	-	-		13	32	0	42	13
SXQ-8-3	60.62	-24.6934		610.981		1.60267	11.7847	381.228	51.8453		20.042	0.543542	54.0835	77.805		-	-	-	-	-	-	-		-	-	-	-	-
SXQ-8-4	112.62	-25.0775		18.5712		1.02397	7.98353	18.1365	2.32619		16.0312	0.293239	44.284	73.7501		-	-	-	-	-	-	-		-	-	-	-	-
SXQ-9-1	116.02	-24.9754		17.6693		0.537724	8.71941	32.8595	2.02644		16.7039	0.29108	37.5019	79.0858		-	-	-	-	-	-	-		-	-	-	-	-
SXQ-9-2	116.02	-25.9216		38.1179		0.338499	9.84706	112.609	3.87099		19.5378	0.359041	44.6016	78.2845		-	-	-	-	-	-	-		8	60	0	32	0
SXQ-9-3	116.02	-26.423		134.042		15.7722	8.99471	8.49862	14.9024		23.4237	0.419281	30.6008	83.1008		-	-	-	-	-	-	-		-	-	-	-	-
SXQ-9-4	116.02	-24.3386		128.488	144.558	5.49673	10.6465	23.3753	12.0686		20.3955	0.392193	28.9397	85.4024		-	-	-	-	-	-	-		-	-	-	-	-
SXQ-9-5	116.02	-26.6454		322.959		6.70189	10.0747	48.1893	32.0564		22.6908	0.418628	34.414	82.3952		-	-	-	-	-	-	-		-	-	-	-	-
SXQ-9-6	116.02	-24.3123		30.56		0.788065	9.52941	38.7785	3.20691		18.9076	0.327614	36.7205	80.5954		-	-	-	-	-	-	-		-	-	-	-	-
SXQ-9-7	116.02	-24.4386		35.7082		0.650445	8.22706	54.898	4.34033		17.1397	0.266225	33.5461	78.2902		-	-	-	-	-	-	-		-	-	-	-	-
SXQ-10-1	141.02	-25.0128		10.2406		0.482934	8.70353	21.205	1.17661		18.1324	0.333341	38.6586	78.9586		-	-	-	-	-	-	-		-	-	-	-	-
SXQ-10-2	141.82	-24.3052		26.2485		0.49557	8.59765	52.9662	3.05298		17.4749	0.335706	39.2664	77.9226		-	-	-	-	-	-	-		27	52	0	21	0
SXQ-11-1	148.52	-25.0118		6.63885		0.278732	8.95765	23.8181	0.741137		16.9652	0.317115	41.3284	77.1501		-	-	-	-	-	-	-		-	-	-	-	-
SXQ-11-2	149.52	-24.9572		8.43154		0.585975	8.38059	14.3889	1.00608		15.8723	0.286967	43.3692	73.8952		-	-	-	-	-	-	-		-	-	-	-	-
SXQ-11-3	151.12	-25.4465		36.6508		0.378404	9.22235	96.8562	3.97413		19.4564	0.327949	42.1017	77.9972		-	-	-	-	-	-	-		26	46	0	28	0
SXQ-11-4	152.42	-26.8173		50.4394	55.5475	0.672666	8.96294	74.9843	5.62755		18.4423	0.327139	44.1613	75.7509		-	-	-	-	-	-	-		-	-	-	-	-
SXQ-11-5	153.62	-26.1157		29.4235		0.503015	9.13235	58.4943	3.2219		21.1397	0.321388	41.3601	77.4033		-0.422116	-0.547941	-1.03676	-1.1045	-0.143781	0.00696224	-0.206175		-	-	-	-	-
SXQ-11-6	154.62	-25.0209		36.8986		0.604655	8.84118	61.0243	4.1735		19.1367	0.311704	43.2612	74.8085		-	-	-	-	-	-	-		-	-	-	-	-
SXQ-11-7	156.12	-25.2241		33.9233		3.2301	8.34353	10.5022	4.06582		16.7541	0.290526	44.7224	71.7471		-	-	-	-	-	-	-		-	-	-	-	-
SXQ-11-8	159.12	-25.309		33.1654		0.79443	8.60294	41.7474	3.85512		17.9228	0.292478	43.7262	73.7076		-	-	-	-	-	-	-		28	48	0	24	0
SXQ-12-1	162.92	-25.0876		22.9843		0.439215	8.67706	52.3305	2.64886		19.2824	0.326205	39.3843	78.7395		-	-	-	-	-	-	-		-	-	-	-	-
SXQ-12-2	164.32	-25.0967		10.0237		0.64792	9.48176	15.4706	1.05716		18.5917	0.363017	43.5126	77.7175		-	-	-	-	-	-	-		-	-	-	-	-
SXQ-13-1	190.22	-24.2456		43.8779		0.252438	9.14824	173.817	4.79632		18.1513	0.310475	38.515	79.9347		-	-	-	-	-	-	-		-	-	-	-	-
SXQ-13-2	191.22	-24.1697		24.3889		0.934747	9.03706	26.0914	2.69876		18.5948	0.29843	35.7711	80.6305		-	-	-	-	-	-	-		-	-	-	-	-
SXQ-13-3	192.42	-24.5417		22.9462		0.398995	8.94706	57.5099	2.56466		19.1176	0.301403	38.0194	79.38		-	-	-	-	-	-	-		-	-	-	-	-
SXQ-13-4	193.72	-24.9825		42.3179	42.0329	0.638298	9.25941	66.298	4.57026		18.1557	0.322052	39.1965	79.255		-	-	-	-	-	-	-		-	-	-	-	-
SXQ-13-5	194.72	-25.0897		71.2186		0.575772	9.67235	123.692	7.36311		19.902	0.343267	42.954	79.4668		-	-	-	-	-	-	-		23	49	0	28	0
SXQ-13-6	197.22	-24.6257		79.0518		0.307865	8.24824	256.774	9.58409		19.3621	0.259085	34.1142	79.0936		-	-	-	-	-	-	-		-	-	-	-	-
SXQ-13-7	198.72	-25.0472		84.3101		1.77447	8.55	47.5129	9.86083		17.8125	0.286541	39.4335	76.7032		-	-	-	-	-	-	-		-	-	-	-	-
SXQ-13-8	200.22	-25.1453		35.1145		0.516015	10.4188	68.0494	3.37029		22.5516	0.430009	45.1956	79.5402		-	-	-	-	-	-	-		-	-	-	-	-
SXQ-13-9	201.22			79.2014		0.00849508	10.5459		7.51017		20.9244	0.409687	44.7047	79.8791		-	-	-	-	-	-	-		-	-	-	-	-
SXQ-13-10	203.22	-25.7174		100.86		0.987564	7.98882	102.13	12.6251		16.2374	0.270227	36.0717	79.423		-0.0959784	-0.272342	-0.635071	-0.622628	0.0609239	0.0404662	-0.166855		-	-	-	-	-
SXQ-13-11	204.72	-25.5051		45.0953		0.562184	9.39706	80.2144	4.79887		17.402	0.322598	39.9058	80.035		-	-	-	-	-	-	-		23	54	0	23	0
SXQ-13-12	208.22	-24.5468		81.5188		6.01242	12.2135	13.5584	6.67447		24.8242	0.513476	21.3833	90.1979		-	-	-	-	-	-	-		-	-	-	-	-
SXQ-13-13	210.22	-26.1663		87.6444	87.7032	1.02222	9.39176	85.7394	9.33205		17.201	0.330246	40.4143	80.1328		-	-	-	-	-	-	-		-	-	-	-	-
SXQ-13-14	213.22	-25.1998		326.058		18.6245	5.95059	17.507	54.7943		20.6618	0.413063	25.4762	78.391		-0.132711	-0.13834	-0.45384	-0.450613	-0.0191565	0.0880485	-0.114979		-	-	-	-	-
SXQ-14-1	218.22	-24.939		11.7105		0.563492	10.2547	20.782	1.14196		22.4884	0.389962	45.4623	79.0756		-	-	-	-	-	-	-		-	-	-	-	-
SXQ-14-2	220.22	-26.239		12.5555		1.57996	8.65059	7.94668	1.4514		19.2235	0.301365	39.2169	78.4173		-	-	-	-	-	-	-		-	-	-	-	-
SXQ-15-1	279.81	-23.7		16.1828		4.5279	9.69353	3.57402	1.66944		19.2332	0.33869	42.3248	78.957		-	-	-	-	-	-	-		-	-	-	-	-
SXQ-15-2	280.41	-24.1879		20.3688		0.377183	10.9006	54.0025	1.86859		19.9644	0.394834	48.3038	78.883		-	-	-	-	-	-	-		21	61	0	18	0
SXQ-15-3	281.01	-24.2395		36.228		0.637211	9.57706	56.854	3.78279		19.7059	0.32061	39.5921	80.1564		-	-	-	-	-	-	-		-	-	-	-	-
SXQ-15-4	281.71	-25.0037		29.6883		0.794024	9.63529	37.3897	3.0812		19.5839	0.334853	38.8966	80.6322		-	-	-	-	-	-	-		-	-	-	-	-
SXQ-15-5	282.41	-23.9483		26.7092		0.272476	8.49706	98.024	3.14334		18.1561	0.265694	31.5188	81.89		-	-	-	-	-	-	-		-	-	-	-	-
SXQ-15-6	283.21	-25.5375		77.2229		1.01376	10.8159	76.175	7.13977		19.8093	0.394702	44.8219	80.146		-	-	-	-	-	-	-		-	-	-	-	-
SXQ-15-7	284.11	-25.123		189.054	216.456	2.71607	9.78882	69.6058	19.3133		19.1938	0.341074	34.5296	82.9595		-	-	-	-	-	-	-		-	-	-	-	-
SXQ-15-8	285.11	-24.9491		44.702		0.642112	9.30706	69.6171	4.80302		19.6351	0.294589	28.8409	84.225		-	-	-	-	-	-	-		-	-	-	-	-
SXQ-15-9	285.81	-25.4687		186.424		2.03151	9.41294	91.7665	19.8051		17.0524	0.318651	34.1173	81.9731		-0.191957	-0.263656	-0.459604	-0.672165	-0.022571	0.0740398	0.0458637		-	-	-	-	-
SXQ-15-10	286.61	-25.6143		86.0752		1.858	10.5882	46.3267	8.12932		20.284	0.372013	37.2242	82.3957		-	-	-	-	-	-	-		-	-	-	-	-
SXQ-15-11	287.11	-25.1533		74.5836		2.55745	10.5724	29.1632	7.05459		20.2535	0.376017	40.2381	81.5341		-	-	-	-	-	-	-		30	57	0	13	0
SXQ-15-12	287.41	-24.8743		60.9643		1.28229	10.4082	47.5434	5.85731		19.9391	0.36527	38.4631	82.1416		-	-	-	-	-	-	-		-	-	-	-	-
SXQ-15-13	288.21	-24.7429		61.5352		0.871209	8.41765	70.632	7.31027		17.3203	0.260888	27.8545	83.6061		-	-	-	-	-	-	-		-	-	-	-	-
SXQ-15-14	288.71	-25.0432		93.1672		0.921625	8.03647	101.09	11.593		17.1719	0.242447	25.8433	84.0577		-	-	-	-	-	-	-		-	-	-	-	-
SXQ-15-15	289.61	-24.568		62.5998		4.4454	7.37471	14.0819	8.48845		13.6569	0.221454	26.7362	80.712		-	-	-	-	-	-	-		-	-	-	-	-
SXQ-15-16	291.11	-24.0848		38.4155		0.5689	6.39	67.5259	6.01181		12.8313	0.17452	19.6304	83.0534		-	-	-	-	-	-	-		-	-	-	-	-
SXQ-15-17	292.11	-24.4932		527.952	554.948	9.17562	4.27765	57.5386	123.421		11.1397	0.113783	11.3537	85.1528		-0.505356	-0.804024	-1.32246	-1.7957	-0.0528398	0.0981361	0.0279039		-	-	-	-	-
SXQ-15-18	292.81	-24.9613		98.8214		4.34994	8.20588	22.7179	12.0427		15.0291	0.261706	24.5396	84.1126		-	-	-	-	-	-	-		-	-	-	-	-
SXQ-15-19	294.11	-24.6782		77.8573		3.26878	8.74059	23.8185	8.90756		17.1384	0.274953	28.7079	83.353		-	-	-	-	-	-	-		-	-	-	-	-
SXQ-15-20	295.11	-24.3012		149.011		0.720201	11.2553	206.902	13.2392		22.0692	0.405353	42.2183	81.1171		-0.0888669	-0.265406	-0.437521	-0.623638	0.06829	0.0479099	0.0314552		17	49	0	17	17
SXQ-15-21	295.81	-24.6964		250.177		3.47856	9.45	71.9196	26.4737		18.314	0.307611	31.1481	83.4643		-	-	-	-	-	-	-		-	-	-	-	-
SXQ-15-22	296.41	-24.8551		259.979		1.70883	9.34941	152.139	27.8069		17.1235	0.307089	30.6996	83.6393		-	-	-	-	-	-	-		-	-	-	-	-
SXQ-15-23	296.91	-23.7249		137.934		0.222844	7.70294	618.971	17.9066		13.2353	0.227485	20.932	85.8327		-0.178597	-0.473066	-0.748454	-1.01496	0.0771719	0.0368485	0.0147942		-	-	-	-	-
SXQ-15-24	297.91	-24.7926		280.548		30.5818	8.23765	9.17367	34.0568		17.379	0.244151	23.1064	84.7314		-	-	-	-	-	-	-		-	-	-	-	-
SXQ-15-25	298.91	-25.0482		956.969		2.50663	7.99941	381.776	119.63		17.0928	0.240011	21.601	85.0552		-0.0678354	-0.182333	-0.457218	-0.576927	0.0775502	0.107515	-0.0233685		-	-	-	-	-
SXQ-15-26	300.11	-23.3459		100.229		1.09418	13.0712	91.6022	7.66796		21.5696	0.52482	45.3559	82.6384		-	-	-	-	-	-	-		-	-	-	-	-
SXQ-15-27	300.91	-24.9724		150.987	144.564	3.64796	10.4135	41.3894	14.4991		17.7101	0.362664	27.8267	85.842		-	-	-	-	-	-	-		-	-	-	-	-
SXQ-15-28	302.11	-23.1811		228.534		0.187557	9.25941	1218.48	24.6812		18.3718	0.290975	30.3963	83.2241		-0.316325	-0.301355	-0.50557	-0.427591	-0.208572	-0.0865332	-0.184022		-	-	-	-	-
SXQ-17-1	305.69	-23.2842		54.6425		0.15359	10.5406	355.768	5.18401		21.6885	0.363837	40.9472	80.8098		-	-	-	-	-	-	-		7	61	0	18	14
SXQ-17-2	306.69	-23.4358		159.301		0.159392	9.02647	999.433	17.6482		18.1254	0.282207	30.9049	82.2719		-0.172117	-0.243057	-0.309961	-0.461564	-0.0558028	-0.0111675	0.0371346		-	-	-	-	-
SXQ-17-3	307.69	-23.3287		92.5668		0.175651	10.5671	526.992	8.75994		21.4778	0.363229	39.5309	81.1321		-	-	-	-	-	-	-		-	-	-	-	-
SXQ-17-4	308.69	-23.4116		204.097		0.175386	11.3718	1163.7	17.9477		21.5374	0.408997	43.4827	80.9288		-0.129748	-0.197308	-0.289775	-0.406739	-0.0272502	0.00703744	0.0160924		-	-	-	-	-
SXQ-18-1	314.18	-24.2921		29.7144		0.830286	7.92	35.7881	3.75181		14.3478	0.227012	18.5371	86.4857		-	-	-	-	-	-	-		0	41	0	26	33
SXQ-18-2	315.18	-24.1748		52.7589		0.458636	7.12059	115.034	7.40935		13.1863	0.199743	18.2838	85.2952		-	-	-	-	-	-	-		-	-	-	-	-
SXQ-18-3	316.18	-24.0262		35.6904		0.241531	6.59647	147.767	5.41054		13.0882	0.180967	17.5519	85.2455		-	-	-	-	-	-	-		7	39	0	22	32
SXQ-18-4	317.18	-23.9331		50.2798		0.0972224	7.93588	517.163	6.33576		15.2028	0.22903	20.641	85.5692		-	-	-	-	-	-	-		-	-	-	-	-
SXQ-19-1	318.48	-24.0282		31.1708	31.7624	1.10526	9.88941	28.2022	3.15194		16.4824	0.314043	21.3965	87.2469		-0.445221	-0.511513	-0.885988	-0.972618	-0.200122	-0.0228692	-0.15458		0	49	0	17	34
SXQ-19-2	319.48	-23.7482		61.7327		0.949531	10.3818	65.0139	5.94626		19.6624	0.374649	37.4219	81.8504		-	-	-	-	-	-	-		7.6	41.4	0	25	26
SXQ-19-3	320.78	-24.6216		41.0944		0.768659	9.96882	53.4625	4.12229		19.7794	0.342007	36.2811	82.006		-	-	-	-	-	-	-		7.8	35.9	0	25.4	30.9
SXQ-19-4	321.58	-23.827		64.5036		0.268768	8.95235	239.997	7.20521		17.7626	0.282278	28.5042	83.6586		-	-	-	-	-	-	-		8.8	39.4	0	22.8	29
SXQ-19-5	321.98	-23.0861		81.2988		9.11496	8.96824	8.91927	9.06519		16.2468	0.315198	17.0301	88.762		-	-	-	-	-	-	-		0	25	21	28	26
SXQ-19-6	322.68	-24.7864		1380.62		27.2328	4.06059	50.6968	340.004		18.2909	0.63007	6.22086	90.8323		-0.41855	-0.582186	-0.965256	-1.17491	-0.122472	0.00809067	-0.08172		0	23.6	0	33.5	42.9
SXQ-19-7	323.48	-25.2453		27.9298		0.479413	9.51882	58.2584	2.93417		15.8647	0.293573	19.5042	88.2249		-	-	-	-	-	-	-		0	14.6	0	37.9	47.5
SXQ-19-8	323.98	-24.6378		141.285		2.41601	8.52882	58.4786	16.5655		17.9933	0.276073	26.0962	84.9468		-	-	-	-	-	-	-		13	50	0	18	19
SXQ-19-9	325.48	-24.2769		65.842		0.818019	9.51882	80.4896	6.91703		19.3472	0.304713	30.6993	83.7127		-	-	-	-	-	-	-		8.6	34.2	0	20.1	37.1
SXQ-19-10	327.78	-25.8448		1837.38		37.2425	2.55176	49.3356	720.042		19.3316	0.59565	3.46143	91.64		-0.281699	-0.499791	-0.927179	-1.17761	0.0150592	0.0918414	-0.0416138		0	21.4	0	10.9	67.7
SXQ-19-11	331.48	-24.6853		1674.91	1675.24	35.8626	6.06706	46.7037	276.067		16.0504	0.472586	12.9996	88.9006		-	-	-	-	-	-	-		5.5	7.9	0	59	27.6
SXQ-19-12	333.48	-25.1847		74.2233		0.218242	9.98471	340.096	7.4337		14.4706	0.351384	31.7195	84.0084		-	-	-	-	-	-	-		-	-	-	-	-
SXQ-19-13	335.48	-24.0353		117.636		1.87695	10.4241	62.6741	11.285		13.2622	0.357341	27.8903	85.097		-	-	-	-	-	-	-		0	39	0	43	18
SXQ-19-14	336.98	-26.2997		46.7726		0.73979	10.9906	63.2242	4.2557		18.3176	0.396219	36.0816	83.698		-	-	-	-	-	-	-		12.5	33.5	0	19.8	34.2
SXQ-19-15	337.38	-24.6014		78.0102	77.1367	0.484665	10.2759	160.957	7.59158		19.2432	0.348634	36.3789	82.3456		-0.320526	-0.519517	-0.835751	-1.12943	-0.0359096	0.0479079	0.0135799		-	-	-	-	-
SXQ-19-16	337.78	-23.7826		72.7326		25.0424	10.2229	2.90438	7.11465		15.0781	0.353556	30.7446	84.225		-	-	-	-	-	-	-		14	27	0	23	36
SXQ-20-1	339.78	-25.3727		67.8875		0.619276	9.67235	109.624	7.01871		16.4496	0.334136	31.6928	83.5092		-	-	-	-	-	-	-		-	-	-	-	-
SXQ-20-2	341.28	-24.843		424.075		10.1612	2.90118	41.7347	146.174		5.49465	0.0864045	9.80079	82.5761		-0.197442	-0.254878	-0.459774	-0.605121	-0.044951	0.0491354	-0.00472278		3.3	19.9	0	52.8	24
